# Supplementary material for: Differences in the use of Medicare Advantage transportation benefits by primary care payment model and beneficiary needs
Source: Health Aff Sch. 2026 Jul 15;4(7):qxag180. doi: 10.1093/haschl/qxag180 (PMC13420523; doi:10.1093/haschl/qxag180)
Supplement: qxag180_Supplementary_Data [file qxag180_supplementary_data.zip]

Archive with 2 entries (2 files):
- VBC_TRN_HASch_coi_disclosure_All.docx
- Supplement.pdf
